# Supplementary material for: Intrinsic cardiomyopathy in pediatric Marfan syndrome: predictive factors and risk assessments
Source: Pediatr Res. 2024 Oct 8;98(4):1467–73. doi: 10.1038/s41390-024-03613-6 (PMC12549328; doi:10.1038/s41390-024-03613-6)
Supplement: Supplementary file 1 — Supplementary Table [file 41390_2024_3613_MOESM1_ESM.xlsx]

## Sheet: Sheet1
Gene	Variant: coding DNA (NM_000138.5)	Variant: protein level (NP_000129.3)	Variant classification	ACMG Classification
FBN1	c.1090C>T	p.Arg364*	Nonsense	Likely pathogenic
FBN1	c.1468+5G>A	p.?	Splice site	Likely pathogenic
FBN1	c.1546C>T	p.Arg516*	Nonsense	Pathogenic
FBN1	c.184 C>T	p.Arg62Cys	Missense (Cysteine)	Likely pathogenic
FBN1	c.2342G>A	p.Cys781Tyr	Missense (Cysteine)	Likely pathogenic
FBN1	c.247+1G>A	p.?	Splice site	Likely Pathogenic
FBN1	c.2688T>G	p.Cys896Trp	Missense (Cysteine)	Pathogenic
FBN1	c.2722T>C	p.Cys908Arg	Missense (Cysteine)	Pathogenic
FBN1	c.2860 C>T	p.Arg954Cys	Missense (Cysteine)	Likely pathogenic
FBN1	c.3083-2A>C	p.?	Splice site	Likely pathogenic
FBN1	c.3463G>A	p.Asp1155Asn	Missense	Pathogenic
FBN1	c.3929delG	p.Gly1310Alafs*103	Frameshift	Likely pathogenic
FBN1	c.3965A>G	p.Asp1322Gly	Missense	Likely pathogenic
FBN1	c.4015T>C	p.Cys1339Arg	Missense (Cysteine)	Likely pathogenic
FBN1	c.4211-1G>A	p.?	Splice site	Pathogenic
FBN1	c.4340T>G	p.Ile1447Ser	Missense	Likely pathogenic
FBN1	c.4506T>G	p.Cys1502Trp	Missense (Cysteine)	Likely pathogenic
FBN1	c.4538G>C	p.Cys1513Ser	Missense (Cysteine)	Likely pathogenic
FBN1	c.4726_4728delinsGTACTCCT	p.Met1576Valfs*7	Frameshift	Likely pathogenic
FBN1	c.496T>C	p.Cys166Arg	Missense (Cysteine)	Likely pathogenic
FBN1	c.5009A>G	p.Tyr1670Cys	Missense (Cysteine)	Likely pathogenic
FBN1	c.5020T>A	p.Cys1674Ser	Missense (Cysteine)	Pathogenic
FBN1	c.5076_5078delAAG	p.Arg1692del	Inframe deletion	Likely pathogenic
FBN1	c.5326delG	p.Val1776Serfs*117	Frameshift	Likely pathogenic
FBN1	c.5497T>G	p.Cys1833Gly	Missense (Cysteine)	Pathogenic
FBN1	c.5722delA	p.Thr1908Glnfs*22	Frameshift	Likely pathogenic
FBN1	c.6038_6163del	p.Ile2014_Asp2055del	In-frame deletion	Likely pathogenic
FBN1	c.6431A>G	p.Asn2144Ser	Missense	Likely pathogenic
FBN1	c.6490T>A	p.Cys2164Ser	Missense (Cysteine)	Likely pathogenic
FBN1	c.653dupG	p.His219Profs*4	Frameshift	Likely Pathogenic
FBN1	c.6613dupG	p.Glu2205Glyfs*5	Frameshift	Likely pathogenic
FBN1	c.6628T>C	p.Cys2210Arg	Missense (Cysteine)	Pathogenic
FBN1	c.699_701delTGG	p.Gly234del	In-frame deletion	Likely pathogenic
FBN1	c.7039_7040delAT	p.Met2347Valfs*19	Frameshift	Pathogenic
FBN1	c.7045C>T	p.Gln2349*	Nonsense	Likely pathogenic
FBN1	c.7094G>A	p.Cys2365Tyr	Missense (Cysteine)	Pathogenic
FBN1	c.7148delC	p.Thr2383Metfs*15	Frameshift	Likely pathogenic
FBN1	c.7180C>T	p.Arg2394*	Nonsense	Likely Pathogenic
FBN1	c.718C>T	p.Arg240Cys	Missense (Cysteine)	Pathogenic
FBN1	c.7252T>C	p.Cys2418Arg	Missense (Cysteine)	Likely pathogenic
FBN1	c.7606G>A	p.Gly2536Arg	Missense	Likely Pathogenic
FBN1	c.7648T>G	p.Cys2550Gly	Missense (Cysteine)	Likely pathogenic
FBN1	c.7661G>A	p.Arg2554Gln	Missense	Likely pathogenic
FBN1	c.7754T>C	p.Ile2585Thr	Missense	Likely pathogenic
FBN1	c.7858G>A	p.Ala2620Thr	Missense	Likely pathogenic
FBN1	c.7945_7946delAT	p.Ile2649Glnfs*2	Frameshift	Likely pathogenic
FBN1	c.7976G>A	p.Cys2659Tyr	Missense (Cysteine)	Likely pathogenic
FBN1	c.8055C>A	p.His2685Gln	Missense	Likely pathogenic
FBN1	c.821C>A	p.Pro274His	Missense	Likely pathogenic
FBN1	c.8386G>T	p.Glu2796*	Nonsense	Likely pathogenic
Table S1: Summary of likely pathogenic or pathogenic FBN1 variants that were analyzed in this research study. Only one instance of a particular variant was included in the table if multiple patients shared the same variant.
